# Supplementary material for: Effect of peri‐operative pharmacological interventions on postoperative delirium in patients having cardiac surgery: a systematic review and Bayesian network meta‐analysis
Source: Anaesthesia. 2025 Sep 1;81(2):274–87. doi: 10.1111/anae.16757 (PMC12803695; doi:10.1111/anae.16757)
Supplement: Supplementary file 2 — Appendix S1. Characteristics of included studies. [file ANAE-81-274-s002.xlsx]

## Sheet: Sheet1
Appendix S1 Characteristics of included studies
			Population (inclusion criteria)	Exclusion	Intervention	Control group	Administration	Study design	Follow-up	OUTCOMES	Number of patients			male sex			Age, mean			SURGERIES (%) n, I/C			BMI			DM n, (%)			HTN n,(%)			MINi mental			Hyperlipidemia (%)			Chronic lung disease (%)			Peripheral arterial disease (%)			Alcohol use			smoker (%)
Study	Country										Intervention	Control	Total	Intervention	Control	Total	Intervention	Control	Total				Intervention	Control	Total	Intervention	Control	Total	Intervention	Control	Total	Intervention	Control	Total	Intervention	Control	Total	Intervention	Control	Total	Intervention	Control	Total	Intervention	Control	Total	Intervention	Control	Total
Adabag 2008	MN,USA		Between March 2003 and November 2006 patients that underwent cardiac surgery at the Minneapolis Veterans Affairs Medical Center. Patients with preexisting CKD, defined as estimated glomerular filtration rate (GFR) b60 mL/(min 1.73m2) by the abbreviated Modification of Diet in Renal Disease formula for at least 3 months/	Patients who were on dialysis before the surgery, those who were operated on urgently, patients with renal transplantation, and those who received an intravenous contrast agent within 4 days before surgery were excluded.	N-acetylcysteine (NAC)	Placebo	Packages containing 14 doses of liquid NAC (3 mL, 600 mg) and placebo, matched in volume, color, consistency, and transparency, were prepared by the investiga- tional pharmacy 1 day before the scheduled surgery. Study medication was started 1 day before surgery and was adminis- tered orally twice daily for a total of 14 doses (3 doses before surgery and 11 after the surgery) or until discharge fr…	RCT double blind, placebo	1 month ?	The primary outcome variable was maximal change in creatinine concentration from baseline anytime within 7 days after surgery. Secondary outcome variables were development of AKI (defined as N0.5 mg/dL or ≥25% increase in creatinine from baseline) by postoperative days 5, 7, and 3015,24,26; postoperative hemodialysis; operative mortality; and lengths of stay in the intensive care unit (ICU) and t…	50	52	102	50(100%)	52(100%)	102	70	72	71	off pump surgery 8/6, CABG ONLY 66/64, VALVE ONLY 22/15, CABG AND VALVE 12/17			NA	NA		0.52	0.56		0.94	0.92					0.78	0.77		0.3	0.19		0.28	0.35					70	79
Al tmimi 2015	Brussels, Belgium		Patients could be included if they were >18 years of age and scheduled for elective OPCAB surgery.	Exclusion criteria were as follows: lack of informed consent; chronic obstructive pulmonary disease (COPD) Global Initiative for Chronic Obstruct- ive Lung Disease (GOLD) stage >II; renal dysfunction, defined as serum creatinine >1.5 mg dl−1 ; acute coronary syndrome during the last 24 h; left ventricular ejection fraction ≤30%; haemo- dynamic instability with preoperative requirement of inotropi…	xenon (50–60 vol%) anesthesia	or sevoflurane (1.1–1.4 vol%) anaesthesia.	and general anaesthesia was maintained with either xenon 50–60% in oxygen [fraction of inspired oxygen (FO2 = 0.3–0.4)] or sevoflurane 1.0–1.4% in oxygen and medical air (FO2 = 0.3–0.4). Anaesthetics were administered with a closed circuit respir- ator (Felix DualTM, AirLiquide Medical Systems, Paris, France) in the automatic mode.20	RCT single blind	6 MONTH	Primary outcome was the dose of noradrenaline that was re- quired intraoperatively to achieve the predefined haemodynamic goals (as mentioned above). Secondary outcomes included intra- and postoperative safety criteria:	21	21	42	16(76%)	17(80%)	33	68,4	67,5		Off-pump coronary artery bypass (OPCAB)			median, IQR 27(5)	25(3)		4 (19)	2 (10)		19 (90)	16 (76)		median, IQR 28(2)	29(2)					2(10)	1(5)
Al tmimi 2017	Brussels, Belgium		>18 years, elective OPCAB surgery,	Exclusion criteria comprise hypersensi- tivity to any study medication; chronic obstructive pulmo- nary disease with a global initiative for chronic obstructive lung disease status >II; risk for malignant hyperthermia; single-vessel grafting; preoperative renal dysfunction with serum creatinine >1.5 mg/dL; critical preoperative state (defined as the preoperative need for controlled mechanical ven…	anesthesia with 30% xenon adjuvant to a target-controlled infusion of propofol	with propofol alone.		RCT single blind	6 mo	The primary outcome was intraoperative hemodynamic stability, which was quantified with the doses of norepi- nephrine required intraoperatively to accomplish the pre- defined hemodynamic targets .Secondary outcomes comprised: • Safety parameters and data on organ protection ○ The occurrence rate of major adverse cardiac and cerebral events up to 6 months after surgery (as defined previously),3 ie…	25	25	50	23(92%)	22(88%)	45	68	66		during off-pump coronary artery bypass (OPCAB) surgery			29	27		8 (32)	4 (16)					median, IQR 28 [27–29]	28 [26–30]
Al tmimi 2020	Brussels, Belgium		Patients were eligible if they were 65 yr old and scheduled for cardiac surgery on CPB.	Patients were excluded if they were incapable of providing informed consent; had a language barrier; had severe chronic obstructive pulmonary disease; disabling neuropsychiatric illness, such as dementia, schizophrenia, epilepsy, or mental retardation; a recent history of drug or alcohol abuse (as defined by a CAGE score 2)24; signs or symptoms of increased intracranial pressure; a history of str…	xenon	sevoflurane anaesthesia.		RCT single blind	6 mo	The primary endpoint was the POD incidence during the first 5 postoperative days, as determined using the 3D-CAM for non- ventilated patients, or the confusion assessment method adapted for ventilated patients in the ICU (CAM-ICU).26Secondary study endpoints comprised the duration and severity of POD. In patients who had POD on day 5, daily clinical assessments were continued until POD was resolv…	96	94	190	53(55%)	46(49%)	99	median, IQR76 (71-80)	76 (70-81)		on pump car- diopulmonary bypass (CPB).12			median,IQR 26.9 (24-30)	26.3 (24-29)		28 (29)	20 (21)					median,IQR 28 (27e29)	median,IQR 28 (27e29)											Infrequent/never 54/96 (56) 59/94 (63) Regular 37/96 (39) 33/94 (35) Stopped 5/96 (5) 2/94 (2)			59 (61.5)	48 (51)
Aykut 2024	Ankara, Turkey		cardiac surgery patients undergoing Enhanced Recovery After Surgery (ERAS) protocol.	Emergency surgery, redo or off-pump surgery, intolerance to one of the study drugs, female gender, ejection fraction <%40, obese patients (body mass index >30 kg m-2), history of motion sickness, history of antiemetic use including steroids in the last two weeks, gastro-esophageal reflux disease, neurological disease (e.g., Parkinson’s, mental retardation), psychiatric disease (e.g., major depres…	1.5-2% sevoflurane	received 50-100 μg kg-1 min-1 propofol infusion	Anaesthesia was maintained by titrating 1.5-2% sevoflurane in Group S and 50-100 μg kg-1 min-1 propofol infusion in Group P to achieve a bispectral index between 40-50. Sevoflurane was continued to be administered during the CPB period by means of a vaporizer integrated into the heart-lung machine. Both groups received a remifentanil infusion of 0.05-to-0.25 μg kg-1 min-1 throughout the operation…	RCT single blind	1 day ?	The primary aim of our study is to compare the effects of propofol and sevoflurane anaesthesia on PONV complications in patients undergoing coronary surgery who underwent ERAS protocol. In addition, the secondary aim is to determine the relationship between these two different anaesthesia maintenance and postoperative delirium.	31	31	62	31(100%)	31(100%)	62	60.5	61.64		elective on-pump coronary artery bypass grafting (CABG)			29.14	28.47		12 (42.9)	15 (48.4)		20 (71.4)	20 (64.5)								4 (14.3)	2 (6.5)								16 (57.1)	11 (35.5)
Azeem 2018	Cairo, Egypt.		undergoing elective cardiac surgery under general anesthesia, at least 60 years old, ASA physical status I and II, 70–100 kg body weight, and height 160–180 cm.	(1) patient’s refusal, (2) allergy to any drugs of the study, (3) history of drug or alcohol abuse, (4) history of uncontrolled diabetes or hypertension, (5) history of chronic pain or daily intake of analgesics within 24 h before surgery, and (6) impaired kidney or liver functions.	1 μg/kg dexmedetomidine (Precedex; Hospira, Precedex 200mcg/2ml, Hospira. Inc, Lake Forest, USA) diluted in 100 ml 0.9% saline infused over 10 min immediately postoperative, followed by continuous infusion of 0.2–0.7 μg/kg/h.)	morphine in a dose of 10–50 μg/kg/h as an analgesic (Morphine Sulphate ampoule; 10 mg/1 ml, Misr Co. Egypt) with midazolam in a dose of 0.05 mg/kg up to 0.2 mg/kg (Dormicum ampoule containing 15 mg/3 ml, Roche; USA) repeated as needed.	ok	RCT double blind	7 days ?	The primary outcome: • Incidence of delirium in the study groups • CRP quantitative titer was measured daily as part of the routine clinical care. The maximum serum CRP level during the ICU stay was designated as max‐CRP as a prognostic factor for delirium. Normal concentration of CRP in healthy human serum is between 5 and 10 mg/L, increasing with aging.[12]. The secondary outcome: • Difference …	30	30	60	13 (43.3%)	15 (50.0%)	28	65.3	66.7		1-Coronary grafts, n (%) I=19 (63.3) C=20 (66.7) 2-Valve or valve - coronary graft, n (%) I= 6 (20.0) C= 7 (23.3) 3-Redo surgery, n (%) I= 3 (10.0) C= 2 (6.7) 4- Other surgery (e.g.Removal of left atrial myxoma), n (%) I= 2 (6.7) C= 1 (3.33) P>0.05						13 (40.0%)	15 (50.0%)		14 (43.3%)	12 (40.0%)
Balkanay 2015	Turkey- isntabul or manisa		A total of 90 consecutive patients were studied who were operated on under general anaes- thesia and cardiopulmonary bypass.	A total of 205 poten- tial participants were excluded for various reasons such as a concomitant operation and refusal to participate. We also consid- ered preoperative renal impairment and diuretic use as other ex- clusion criteria. There were no patients with peripheral vascular disease and chronic pulmonary disease. Patients had no history of previous cardiac surgery. Because of our exclusion c…	The second and the third groups received 4 and 8 μg/cc concentration of the Dexmedetomidine infusion, respectively.	placebo	Dex at a speed of 0.04 μg/kg/h	RCT triple blinded		Serum NGAL levels (measured by using Triage® device; Biosite, Inc., San Diego, CA, USA), blood urea nitrogen, serum creatinine, 24-h urine output values, renal dysfunction risk according to the RIFLE classification and creatinine clearance rates were measured as primary end-points to investigate whether there was a significant difference among the groups that depended on the Dex dose. Serum NGAL …	31 e 29	28	88			65 (74%)			60.5	CABG								39(44%)			74 (84%)						42(48)
Baltali 2009	Adana, Turkey.		60 patients scheduled to undergo elective primary CABG surgery who had a ventricular ejection fraction greater than 35% and an American Society of Anesthesiologists grade II to III	follows: chronic renal insufficiency (a serum creatinine level of 1.5 mg/dL), results from preoperative liver function tests that were not within the reference range, chronic obstructive pulmonary disease based on long-term use of bronchodilators or steroids for lung disease, stroke, a pulmonary artery pressure of more than 25 mmHg (as indicated by a preoperative transthoracic echocardiogram), an…	remifentanil infusion, 0.05 g/kg/min; bolus, 0.25 g/kg; and lockout time, 5 minutes.	morphine infusion, 0.3 mg/h; bolus, 1 mg; and lockout time, 5 minutes.	in group R, the remifentanil infusion was programmed at 0.05 g/kg/min (1 mL/h), a bolus of 0.25 g/kg (1 mL), and a lockout time of 5 minutes. In group M, the morphine infusion was programmed as 0.3 mg/h (1 mL/h), a bolus of 1 mg (1 mL), and a lockout time of 5 minutes. Both groups received (in addition to PCA) paracetamol in a dosage of 1,000 mg 4 times per day through a nasogastric tube and then…	RCT double blind	3 days	The primary aims of this study were to investigate the effectiveness of IV-PCA of remifentanil in an overall analgesia protocol and to determine patient satisfaction with that treat- ment. The second endpoint was to compare the results of this study with those of a standard treatment in which morphine was administered as IV-PCA.	29	29	58	21 (72)	22 (76)	43	57	58		CABG
Chhabra 2024	índia		100 adult patients scheduled for elective cardiac surgery, including coronary artery bypass grafting (CABG) and valve replacement procedures,	Patients with a history of allergy to study medications, preexisting cardiac arrhythmias, or severe hepatic or renal impairment were excluded.	dexmedetomidine for IV sedation	propofol	Dexmedetomidine was administered as an initial loading dose of 1 mcg/kg over 10 minutes, followed by a maintenance infusion of 0.2-0.7 mcg/kg/hr. Propofol was administered as a continuous infusion at a rate of 2-5 mg/kg/hr.	RCT		This study aims to elucidate the differential effects of these agents on patient hemodynamics, postoperative recovery, and incidence of adverse events, thereby providing valuable insights for anesthesia practice in cardiac surgery.	50	50	100	32(64%)	28(56%)	60	63.2	65.1		CABG surgery			28.5	27.9		0.18	0.2		0.36	0.4					0.24	0.22
Chitnis 2022	vancouver, canada		Patients older than 75 undergoing CABG or aortic valve replacement (AVR) surgery on cardiopulmonary bypass met the criteria for inclusion.	Patients with English language limi- tations, documented hypersensitivity to any medication in the study protocol, at least moderate dementia (Mini Mental State Examination [MMSE] score <20), and those already receiving a2-adrenoceptor agonist medications were excluded.	dexmedetomidine	propofol	The propofol group (group P) received an IV maintenance infusion of 10% propofol at 25 to 50 mg/kg/min. The dexmedetomidine group (group D) received an IV maintenance infusion starting at 0.5 mg/kg/h. This was titrated as required from 0 to 1.5 mg/kg/h.	RCT open label	6mo	Quality of recovery (QoR) was measured by the QoR-40 questionnaire on postoperative day (POD) three. Secondary outcomes were incidence and duration of delirium, time to extubation, length of hospital stay, hospital mortality rate, postoperative quality of life (QoL; measured by SF-36 performed at baseline and six months postoperatively), and neurocognitive disorder (measured by Min- nesota Cognit…	34	33	67	30(88%)	29(88%)	59	78.7	78.8		CABG or aortic valve replacement (AVR) surgery on cardiopulmonary bypass met the criteria for inclusion.												29.1/30	29.2/30
Corbett 2005	Burlington,USA		Patients were included if they were 18 yrs of age and required nonemergent CABG surgery with an expected MV length of 24 hrs.	Exclusion criteria included: 1) inability to obtain in- formed consent; 2) documented hypersensitiv- ity to either drug or any component of the drugs; 3) severe hypotension (HoTN), defined as systolic blood pressure of 90 mm Hg immediately before initiation of study drug; 4) heart rate of 40 beats/min immediately be- fore initiation of the study drug; 5) renal in- sufficiency, defined as a creati…	DEX	propofol	DEX (1-g/kg [actual body weight] load- ing dose intravenously administered over 15 mins, followed by a 0.4-g·kg1 ·hr1 intrave- nous infusion) or propofol (5-g·kg1 ·min1 intravenous infusion titrated within the range of 0.2–0.7 g·kg1 ·hr1 or 5–75 g·kg1 ·min1 ), respectively.	RCT single blind			43	46	89	35(81.3%)	38(82%)	73	63.6	62.4
Coulson 2022	Melbourne, Australia		Patients aged > 18 y, scheduled to undergo cardiac surgery, at an elevated risk of AKI having coronary artery bypass grafting (CABG), valve repair/replacements or combined CABG/valve replacement procedures were included in the study.	Exclusion criteria included the following: major aortic, transplant and pulmonary thrombo- endarterectomy surgery; patients requiring pre-operative vasoactive support; pre-operative dialysis; pre-existing uncontrolled hypertension; asthma with lung function tests demonstrating reversible airway obstruction; severe left ventricular systolic dysfunction (ejection fraction < 30%); inadequate English…	angiotensin-2	noradrenaline		RCT double blind		Primary feasibility outcomes included consent rate, protocol adherence, infusion duration, mean arterial pressure maintenance in the target range and major adverse outcomes. Secondary outcomes included kidney injury rate.	28	32	60	24 (86%)	29 (91%)	53	70.8 (61.2–73.7	69.3 (63.9–74.7		CABG only 23 (82%) 23 (72%) Valve 2 (7%) 4 (13%) Valve + CABG 3 (11%) 5 (16%)			31.6 (27.8–35.1	29.4 (27.5–33.2		15 (54%)	13 (41%)		26 (93%)	26 (81%)					25 (89%)	23 (72%)
Dieleman 2012	Netherlands		Patients aged 18 years or older who were sched- uled for any type of elective or urgent cardiac surgical procedure requiring CPB were considered eligible.	Exclu- sion criteria included an emergent or off-pump procedure and a life expec- tancy of less than 6 months.	dexamethasone	placebo	single intraoperative dose of 1 mg/kg	RCT double blind	1 mo?	Main: A composite of death, myocardial infarction, stroke, renal failure, or respiratory failure, within 30 days of randomization.	2235	2247	4482	1622 (72.6)	1628 (72.5)	3250	66.2	66.1		Isolated CABG 873 (39.1) 895 (39.8) CABG plus valve 360 (16.1) 388 (17.3) Single valve 575 (25.7) 558 (24.8) Surgery on multiple valves 82 (3.7) 99 (4.4) Other procedures 336 (15.0) 295 (13.1)			27.2	27,4		Insulin dependent 106 (4.8) 125 (5.8) Non–insulin dependent 309 (13.9) 311 (13.9)			1179 (54.7)	1180 (54.8)											191 (8.6)	192 (8.6)
Djaiani 2016	Toronto, Ontario, Canada.		older than 60 yr undergoing elective complex cardiac surgery and older than 70 yr undergoing either isolated coronary revascular- ization or single-valve repair/replacement surgery with the use of cardiopulmonary bypass (CPB) from August 2011 to July 2014.	Patients with a history of serious mental illness, delirium, severe demen- tia, or undergoing emergency procedures were excluded.	dexmedetomidine (0.4 μg/kg bolus followed by 0.2 to 0.7 μg kg−1 h−1 infusion)	propofol (25 to 50 μg kg−1 min−1 infu- sion)		RCT single blind	1	Assessment of delirium was performed preoperatively (base- line) and postoperatively at 12-h intervals or as needed accord- ing to the patient’s condition using the confusion assessment method (CAM) for ICU.13 When patients were discharged from ICU to the surgical floor, delirium was assessed using CAM. Patients were assessed for delirium during the 5 post- operative days. Patients were considere…	91	92	183	68 (74.7)	70 (76.0)	138	72.7	72.4		Type of surgery, n (%) Coronary bypass grafting 48 (52.7) 53 (57.6) Number of distal anastomoses, median (range) 3 (1–5) 3 (1–5) Mitral valve 13 (14.3) 19 (20.6) Aortic valve 42 (46.1) 43 (46.7) Tricuspid valve 4 (4.4) 3 (3.3) Replacement ascending aorta 15 (16.5) 13 (14.1) Redo-sternotomy 11 (12.1) 13 (14.1) Hypothermic circulatory arrest 8 (8.8) 7 (7.6)						18 (19.7)	22 (23.9)		70 (76.9)	70 (76.9)								8 (8.8)	11 (11.9)		8 (8.8)	11 (11.9)					39 (42.8)	32 (34.8)
Dong 2021	Shandong, China		supplementary	supplementary	to dexmedetomidine	placebo		RCT double blind	6mo	Outcome assessments PICS incidence at 6 months post-discharge served as the composite primary endpoint for this study. Patients exhibiting at least one of these criteria were considered to have met the primary study endpoint. Secondary study endpoints included (a) mortality dur- ing hospitalization and within 6 months after discharge; (b) PICS incidence and its components at 3 months post-dischar…	251	257	508	166(66.1%)	156(60.7%)	322	64.84	64.57		Surgery classification, n (%) 0.347 without CPB 172(68.5%) 166(64.6%) With CPB 79(31.5%) 84(35.4%)			24.98	24.87		76(30.3%)	77(30.0%)		132(52.6%)	134(52.1%)														61(24.3%)	60(23.3%)		75(29.9%)	89(34.6%)
Duan 2023	China		inclusion criteria: 18–65 years of age; educa- tional background of middle school or above (>9 educational years); scheduled to receive valve replacement surgery, including mitral valve replacement, aortic valve replacement or both, American Society of Anesthesiology physical status II–III.	The exclusion criteria were as fol- lows: life expectancy of ≤3 months; preoperative Mini-Mental State Examination score of ≤23; history of neurological diseases, including schizophrenia, epilepsy or parkinsonism; brain injury or brain surgery; severe liver and kidney dysfunction; history of alcohol or opioid abuse; participation in another clinical study at the same time; second surgery during t…	sevoflurane	propofol		RCT double blind	3mo	The primary outcome was the incidence of cognitive dysfunction assessed by four cognitive tests before, as well as 7– 14 days after surgery.	144	145	289	56 (38.9%)	62 (42.8%)	118	48	47		Aortic valve replacement 20 (13.9%) 31 (21.4%) Mitral valve replacement 66 (45.8%) 65 (44.8%) Both 58 (40.3%) 49 (33.8%)			23,3	23,1								28.4 (1.30)	28.3 (1.39)											11 (7.6%)	8 (5.6%)		23 (16.0%)	28 (19.4%)
Engoren 2001	ohio,o USA		Ninety adult pa- tients undergoing cardiac surgery at our university- affiliated tertiary care center were randomized	excluded if they were having nonelective sur- gery, having combined carotid and cardiac surgery, did not speak English, were mechanically ventilated before surgery, or were not capable of understanding instructions.	fentanyl, sufentanil, or remifentanil					on time to tracheal extubation, time to intensive care unit (ICU) dis- charge, time to hospital discharge, postoperative pain, and cost. Additionally, we sought to evaluate the re- lationships among time of mechanical ventilation, ICU length of stay, hospital length of stay, and cost.	33/28/29		90	23/17/17		57	median,IQR 1= 58 (51–66) 2= 68 (60–74) 3= 66 (59–72)			CPB/no CPB 26/7 25/3 25/4 0.5 CABG/Valve/C&V 27/5/1 23/3/2 24/4/1			28 (26–33) 32 (27–39) 28 (26–32)
Fang 2024	First Hospital of the University of Science and Technology of China.		(1) patients who were aged between 60 and 75 years; (2) those classifed as American Society of Anaesthesiologists grade III–IV; (3) those scheduled for cardiac surgery, such as of-pump,coronary artery bypass grafting and valve or aortic root surgery, from 7 January 2022 to 30 November 2022; and (4) those with sleep disorders (defned as having a Pittsburgh Sleep Quality Index [PSQI] score of ≥8).	(1) patients who had a baseline Mini-mental Status Examination (MMSE) score of ≤21 points; (2) those who declined or were unable to participate in the study, communicate, or speak; (3) those with hearing disorders; (4) those with sleep apnoea syn- drome; and (5) those who had an ejection fraction of ≤50% after admission.	dexmedetomidine (DEX) nasal drips	placebo	or saline nasal drip before bedtime for 6–8 days before the surgery, with a minimum of 1 day interval between each of the two or three inter- ventions.	RCT double blind		Te primary objective of this study was to compare the efects of diferent intervention methods on the incidence of POD.	50	50	100	28(56%)	31(62%)	59	68.1	66.9		Of-pump CABG, n (%) 14(28.0) 21(42.0) Valve or aortic root surgery, n (%) 36(72.0) 29(58.0)			23.8	23.6		10(20.0)	10(20.0)		29(58.0)	27 (54.0)																	8(16.0)	7 (14.0)
Ford 2019	in Perth, Western Australia.		We recruited 210 people aged 50 years or older undergoing elective cardiac surgery at two hospitals (public tertiary and private) in Perth, Western Australia. Only individuals undergoing coronary artery bypass grafting and/or valve replacement were included.	We excluded individuals who were unable to provide written informed consent, were not fluent in English, had a contraindication to or were already using melatonin, had dementia or scored 19 or lower on the Modified Telephone Interview for Cognitive Status (TICS-M),14 or had a score of 15 or higher on the Alcohol Use Disorders Identification Test.15	melatonin	placebo	3 mg melatonin or matching placebo for 7 consecutive nights, starting 2 nights before surgery.	RCT double blind	3mo	The primary outcome of interest was incident delirium within 7 days of surgery as assessed via daily clinical assessment that included the Confusion Assess- ment Method. Secondary outcomes of interest included dura- tion and severity of delirium, length of hospital stay, cognitive function, and mood and anxiety symptoms at discharge and 3 months after the surgery.	105	105	210	79 (75.2)	85 (81)	164	69	67.6		coronary artery bypass grafting and/or valve replacement						22 (21.4)	22 (21.2)		49 (48)	50 (48.1)																	6 (5.8)	4 (3.9)
Gamberini 2009	Basel, Switzerland;		Inclusion criteria were age 65 or older and elective cardiac surgery with cardiopulmonary bypass.	Exclusion criteria were urgent or emergency surgery, previous cardiac surgery, cardiac surgery combined with noncardiac procedures (typically carotid endarterectomy), insufficient knowledge of German or sensory impairment interfering with neuropsychological testing, a preopera- tive Mini-Mental State Examination (MMSE) 15, psychiatric illness necessitating regular use of antidepressants or antips…	rivastigmine	placebo	or 3 doses of 1.5 mg of oral rivastigmine per day starting the evening before surgery and continuing until the evening of the sixth postoperative day.	RCT double blind		The primary predefined out- come was delirium diagnosed with the Confusion Assessment Method within 6 days postoperatively. Secondary outcome mea- sures were the results of daily Mini-Mental State Examinations and clock drawing tests, and the use of a rescue treatment consisting of haloperidol and/or lorazepam in patients with de- lirium.	57	56	113	40 (70%)	37 (66%)	77	74.4	74.1		CABG, n (%) 29 (51%) 30 (54%) Valve repair (with/without CABG), n (%) 28 (49%) 26 (46%)						8 (14%)	12 (21%)		45 (79%)	43 (77%)		28 (23–30)	28 (23–30)					4(7)	0					22 (39%)	18 (32%)		3 (5%)	2 (4%)
Gao 2021
Hao 2024	Zhongshan Hospital, Fudan University, CHINA		(1) adult cardiac surgery patients; (2) patients who received NIV; and (3) development of moderate-to-severe intolerance.	(1) visual analogue scale (VAS) score of ≥4; (2) history of allergy to any study drug constituent; (3) expectoration difculty; (4) severe liver dysfunction (Child–Turcotte–Pugh level C]; (5) renal failure (patients undergoing renal replace- ment therapy (RRT); (6) preoperative left ventricular ejection fraction (LVEF) of <30%; (7) mental illness or cognitive impairment; (8) administration of DEX …	Remifentanil	dexmedetomidine	REM (Ruijie, 1 mg, Yichang Humanwell Pharmaceutical Co., Ltd.) was administered intrave- nously, commencing with an initial dosage of 0.05 μg/ kg/min, while DEX (dexmedetomidine hydrochloride injection, 0.2 mg, Yangtze River Pharmaceutical Group) was initiated at a dose of 0.5 μg/kg/h. Te infusion rate was adjusted at increments of 0.01 μg/kg/min for REM and 0.1 μg/kg/h for DEX, with the aim of a…	RCT single blind		Te primary study outcome was the percentage of patients who achieved mitigation following sedation with either REM or DEX. In-hospital mortality, ICU length of stay (LOS), duration of NIV support, intubation rate, tra- cheostomy rate, incidence of delirium, and hemodynamic changes served as the secondary outcomes.	89	90	179	59 (66.29)	64 (71.11)	123	64 (58, 70)	63 (55, 70)	63 (56, 70)	Valve only, n (%) 76 (42.46) 38 (42.70) 38 (42.22) CABG, n (%) 25 (13.97) 16 (17.98) 9 (10.00) Valve and CABG, n (%) 19 (10.61) 9 (10.11) 10 (11.11) Great vessel, n (%) 46 (25.70) 19 (21.35) 27 (30.00) Congenital heart disease, n (%) 2 (1.12) 1 (1.12) 1 (1.11) Others 11 (6.15) 6 (6.74) 5 (5.56)			24.06 (22.37, 27.18)	25.12 (22.37, 28.57)	24.80 (22.37, 27.63)	15 (16.85)	12 (13.33)	27 (15.08)	48 (53.93)	51 (56.67)	99 (55.31)
Hemmati 2024	(Shahid Madani Hospital)		Patients aged 18–70 years scheduled for coronary artery bypass grafting were consecutively screened for eligibility to participate in the study. The inclusion criteria were an ejection fraction >30% in echocardiography before surgery and normal kidney function, which is defined as an estimated glomerular filtration rate>60mL/min.	Exclusion criteria were as follows: acute surgery within the last 24 hours, a history of cardiac surgery, documented allergic reactions, a body mass index >40kg/m2 , the need for deep hypothermia, severe vision or hearing problems and documented psychiatric or dementia issues.	200mL mannitol serum and Ringer’s lactate serum.	Ringer’s lactate serum.	Before the operation, one person prepared 200mL of mannitol 20% for the intervention group and 200mL of Ringer’s lactate solution for the control group. The serum bottles were covered with an opaque tape. The pump prime for the intervention group contained 200mL of 20% mannitol solution, 900mL of Ringer’s lactate solution, 50mL of sodium bicarbonate and 5000 units of sodium heparin. The pump prim…	RCT double blind	30 day?	The primary outcome of the study was the incidence of POD. Secondary outcomes included the duration of mechanical ventilation, length of stay in the intensive care unit (ICU) and 30-day in-hospital mortality.	45	45	90	28 (62.2%)	30 (66.7%)	58	62.68	65.6		CABG			27.72±5.15	26.83±4.41		17 (37.8%)	20 (44.4%)		31 (68.9%)	41 (91.1%)					17 (37.8%)	24 (53.3%)		3 (6.6%)	4 (8.88%)								17 (37.8%)	15 (33.3%)
Hofland 2017	In 17 university hospitals in France, Germany, Italy, and The Netherlands,		Patients scheduled for elective on-pump CABG surgery with cardioplegic arrest were eligible.	They were excluded if they had a recent myocardial infarction (within 7 days), ongoing unstable angina, or other indications of unstable or severe cardiac disease.	xenon, sevoflurane, and a propofol-based TIVA			RCT single blind		The primary outcome was the cardiac troponin I concentration in the blood 24h post- surgery. The noninferiority margin for the mean difference in cardiac troponin I release between the xenon and sevoflurane groups was less than 0.15ng/ml. Secondary outcomes were the safety and feasibility of xenon anesthesia.	161165166		492	142 (88) 140 (85) 146 (88)		428	65,64,64			on-pump coronary artery bypass graft surgery			28 (4) 27 (4) 28 (4)			51 (32) 49 (30) 49 (30)			130 (81) 126 (76) 124 (75)						129 (80) 122 (74) 125 (75)			11 (7) 10 (6) 17 (10)									16 (10) 38 (23) 27 (16)
Huang 2024	China		Patients aged 18–65 years who underwent heart valve replacement surgery with a procedure that took 2–6 h under cardiopulmonary bypass (CPB) were screened for the trial. Patients with an American Society of Anesthesiologists (ASA) physical status of II or III were included in this randomized study.	The exclusion criteria were: 1) preoperative rheumatic activities; 2) heparin resistance; 3) abnormal coagulation function; 4) severe liver or kidney or pulmonary damage; 5) difficulty in withdrawing from CPB; 6) preoperative left ventricular ejection fraction <30%; 7) previous hypertension and diabetes; 8) history of insulin allergy; 9) alcohol consumption; 10) preoperative inability to commu- n…	intranasal insulin	normal saline interventions	from 2 days preoperatively until 10 minutes preanesthesia on the day of surgery,	RCT double blind		The primary outcome was the incidence of delirium within the first three postoperative days.	36	35	71	12 (33.3%)	14(40)	26	53	55					23.25	22.34																							6 (21)	9 (31)
Hudetz 2009	Milwaukee, USA		Patients were included if they were at least 55 years of age, provided written informed consent before the initiation of any study-related procedures, and were scheduled for elective cor- onary artery bypass graft surgery or valve replacement/repair proce- dures with CPB.	Prospective participants were excluded if they had a history of cerebrovascular accident within 3 years of randomization, permanent ventricular pacing, or previously defined cognitive deficits. Patients receiving psychoactive drugs for the treatment of psychosis were also excluded, whereas those receiving antidepressants, stimu- lants, mood stabilizers, anxiolytics, or depressants were eligible f…	receive ketamine (0.5 mg/kg intravenously)	placebo	during anesthetic induction.	RCT single blind ?			29	29	58	29(100%)	29(100%)	58	68	60		CABG (%) 23 (79) 22 (76) Valve (%) 2 (7) 5 (17) CABG and valve (%) 4 (14) 2 (7)						19 (66)	19 (66)		27 (93)	26 (90)					27 (93)	28 (97)		4 (14)	2 (7)
Huet 2024	Nine centres in France		Te inclusion criteria were patient aged 65 years or older who underwent car- diac surgery with or without cardiopulmonary bypass.	Patients were excluded if they met the following criteria: documented cognitive failure or dementia, patients pre- viously included in a study on sedation or analgesia, pre- dicted length of stay in the ICU<24 h, alpha-2 agonists allergy or intolerance, emergency surgery for immedi- ate life threatening situation, uncontrolled hypotension, 2nd or 3rd grade atrio ventricular block in the absence o…	dexmedetomidine (100 μg/ml)	placebo	was started the night after surgery from 8 pm to 8 am and administered every night while the patient remained in ICU, or for a maximum of 7 days.	RCT double blind	3 mo ?	Primary outcome was the occurrence of postoperative delirium (PoD) within the 7 days after surgery.	165	166	331	128 (77.6)	123(74.1)	251	73	73	73	CABG 93 (56.4) 88 (53) Aortic valve replacement 62 (37.6) 78 (47) Mitral valve replacement 20 (12.1) 18 (10.8) Aortic surgery 13 (7.9) 13 (7.8) Combined surgery (CABG and valve) 25 (15.2) 28 (16.9) Cardiopulmonary bypass, n (%) 155 (94.5) 159 (95.8)						30 (18.2)	44 (26.5)		118 (72.8)	114 (68.7)								16 (9.7)	9 (5.4)
Hulst 2019	in four Dutch tertiary hospitals, amsterdam		Patients planned to undergo elective cardiac surgery aged between 18 and 80 years were eligible for inclusion.	We excluded patients with type 1 diabetes, current treatment with insulin >0.5 IU/kg daily, GLP1RAs or corticosteroids, history of heart fail- ure [New York Heart Association (NYHA) class III and IV; on November 6, 2017, this was amended to NYHA class IV only after an update in the summary of products characteristics (SPC) of liraglutide], impaired renal function (creatinine ≥133 μmol/L for men a…	0.6 mg subcutaneous liraglutide on the evening before surgery and 1.2 mg after induction	placebo	0.6 mg subcutaneous liraglutide on the evening before surgery and 1.2 mg after induction	RCT triple blind		The primary outcome was insulin administration for blood glucose >8.0 mmol/L in the operating theatre.	129	132	261	105 (81)	106 (80)	211	64.6	65.3	65	CABG procedure 92 (35) 46 (36) 46 (35) Single non-CABG procedure 102 (39) 52 (40) 50 (38) Two or more procedures 67 (26) 31 (24) 36 (27)			27.3	27.7		21(16)	21(16)
Javaherforoosh 2021	Ahvaz, Iran		The inclusion criteria consisted of being at least 30 years of age, being a candidate for elective on-pump CABG, being in anesthesia class II–III anesthetic risk, having a minimum ejection fraction of 30%, and being admitted to Golestan Hospital (September 2018–October 2019).	The exclusion criteria constituted the presence of melatonin contraindications, allergy to the drug or its compounds, the chronic or recent use of melatonin or hypnotic drugs, receiving barbiturates or antipsychotics, a history of liver or kidney disease or chronic pulmonary disease, a history of neurological or psychological diseases, alcohol consumption, inability to communicate verbally, and t…	3 mg of melatonin	placebo	the evening before the operation and 3 mg on the morning of surgery.	RCT double blind	3 day?	The main outcomes were delirium occurrence and delirium intensity up to 48 hours after extubation.	30	30	60	20 (66.6)	22 (73.3)	42	60.26	62.9		elective on-pump coronary artery bypass graft surgery						12 (40)	13(43)		26 (86.6)	29 (96.6)		26.89	26.71		21 (70)	26 (86.6)											10 (33.3)	12 (40)
Javaherforoosh 2023	Ahvaz, Iran		The Inclusion criteria included age ≥ 35 and a candidate for elective CABG. The exclusion criteria included emergency procedures, mental illnesses, ejection fraction (EF) < 30%, chronic renal and liver dysfunctions, prolonged mechanical ventilation, and allergy to melatonin or dexmedetomidine.		melatonin/dexmedetomidine	Dexmedetomidine	The subjects in group A received a 3-mg melatonin tablet at 10 p.m. the night before the operation, and the same dose was repeated every night at 10 p.m. for 5 days after the operation. In the intubated patient, melatonin was prescribed through gavage. In the CVICU, both groups were given Dexmedetomidine 0.5 μg/kg as a bolus; the patients in two groups received a bolus of over 30 minutes, followe…	RCT double blind		This study evaluated the occurrence, onset, and length of delirium, haloperidol, the time required for weaning, and the duration of stays in the intensive care unit (ICU) and hospital.	40	40	80			61 (76.3%)	59.45	60.08		(CABG) surgery.			26.06	25.46		(50%	0.625				0.875
Jiang 2023	Hospital, Chengdu, Sichuan, China.		Adult patients (ages 18 years or older) undergoing elective on-pump cardiac valve surgery or combined valve with CABG surgeries were enrolled.	The exclu- sion criteria were unable to communicate effectively due to visual, auditory, or language impairments; American Society of Anesthesiologists classification IV or above; previous history of neurosurgery or brain trauma, epilepsy, Parkinson’s disease, dementia, schizophrenia, depression, or alcoholism; previous history of using benzodiazepine, major tranquilizers, or steroids; severe hep…	volatile anesthesia (sevoflurane or desflurane)	propofol-based TIVA.	Patients in the VA group received sevoflurane or des- flurane at a minimum end-tidal concentration of 0.5 to 2 minimal alveolar concentration (MAC) during maintenance of anesthesia, including CPB. Patients in the TIVA group received propofol at an infusion rate of 3 to 8 mg·kg–1·h–1 throughout the entire procedure.	RCT double blind		The primary outcome was the incidence of delirium dur- ing the first 7 days after surgery, assessed using the confusion assessment method for the intensive care unit (ICU). The secondary outcomes included duration of delirium, subtypes of delirium, 30-day mortality, pain score, major morbidity (including cerebral infarction, respiratory failure, and pneumonia), duration of mechanical ventilation,…	341	343	684	153(44.9)	150(43,7)	303	54.1	53.4					23.1	23.1		16 (4.7)	25 (7.3)		56 (16.4)	47 (13.7)								11 (3.2)	10 (2.9)								70 (20.5%)	64 (18.7%)
Kamenshchikov 2022	Novosibirsk, Russia.		age >18 years, elective cardiac surgery involving CPB (coronary artery bypass grafting [CABG], valve surgery), and moderate risk of renal complications according to the CCS	Exclusion criteria included preoperative anemia (hemoglobin<130 g/L in males and<120 g/L in females); administration of X-ray contrast me- dium within 72 hours before surgery; <1.5-fold increase in creatinine compared with an initial level observed for 7 days after X-ray examination; receipt of nonsteroidal anti-inflammatory drugs, diuretics, beta-lactams, and/or aminoglycoside and/or amphoterici…	NO supplementation	usual care	intraoperatively (Patients in the NO treatment group received standard care with the supplementation of 40-ppm gaseous NO given via the oxygenator of the CPB machine.)	RCT double blind		primary- AKI	48	48	96	30 (62.5)	31 (64.5)		64 (57.5-68)	63 (58-69)		elective cardiac surgery with CPB.			31 (26.24-35)	29 (27-34.6)		20 (41.6)	18 (37.5)		24 (50)	22 (45.8)								10 (20.8)	11 (22.9)								22 (45.8)	24 (50)
Kang 2018	Anhui Province, China		Patients were 45 to 65 years of age undergoing elective valve replacement surgery.	The exclusion criteria encompassed the following: a history of brain surgery or severe head trauma, any current neurologic disease or a history of neurologic disorders (eg, stroke with a residual deficit), diagnosed psychiatric illness, significant carotid artery steno- sis, unstable angina pectoris or left ventricular ejection fraction o40% before operation, a serious disturbance in the cardiac …	dexmedetomidine combined with isoflurane	isoflurane	anesthesia (intraoperatively) Dexemedetomidine was infused at 0.6 μg/kg as a bolus, followed with 0.2 μg/kg/h until the end of surgery.)	RCT single blind		the primary object of this study was to compare the effect of isoflurane-dexmedetomidine-based anesthesia with that of isoflurane anesthesia alone on the release of brain injury biomarkers and early postoperative cognition function after cardiac valve replacement surgery.	50	47	97	16(32%)	18(38.3)	34	54.9	56.5		MVR 23 (46) 25 (53) AVR 12 (24) 13 (28) MVR þ AVR 15 (30) 9 (19)			22.8	22.3		7(n)	6(n)		7(n)	9(n)
Kim 2021
Laaf 2021	Aachen, Germany		Adult patients (≥18 years) with end-stage left ventricular heart fail- ure who were scheduled to undergo elective or urgent LVAD implan- tation with the use of CPB were screened for eligibility.	Patients meet- ing any of the following criteria were excluded: known allergy to the study medication, severe renal (on dialysis) or liver disease (bilirubin >2 mg/dl), disabling neurologic disorder, pregnancy, or lactation.	selenium	placebo	orally the evening before surgery, followed by a high-dose of intravenous selenium supplementation (3000 mcg after anesthesia induction, 1000 mcg upon intensive care unit [ICU] admis- sion, and 1000 mcg daily in the ICU for a maximum of 14 days)	RCT double blind	6mo	The main out- comes were feasibility and effectiveness in restoring serum selenium concentrations.	10	10	20	10 (100)	9 (90)	19	63.8	61.5					30	29.8
Later 2009	Netherlands		From June 2004 to October 2006, all adult patients admitted to the department of cardiothoracic surgery were screened for eligibility, inclusion criteria being patients selected for first-time, non-complex (one or two procedures) heart surgery with the use of CPB.	Patients with previous sternotomy, known bleeding disorders, an abnormal pre- operative coagulation profile for reasons other than antic- oagulant therapy, or treatment with antiplatelet agents within 5 days before surgery were excluded. Other exclusion criteria were known or suspected allergy to aprotinin, plasma creatinine concentration >1.36 mg/dl (120 mmol/l), preg- nancy, a history of thromb…	tranexamic acid or aprotinin	placebo	intraoperatively (added to the cardiopulmonary bypass (CPB) system prime,	RCT double blind	until patirnts discharge	Primary end points were total postoperative blood loss and transfusions requirements.	103/99/96		298			214	65/ 64.1/ 66.5						placebo: 26.3 (3.7) /26.5 (4.1)/ 26.9 (4.2)			18/15/15
Li 2017	Beijing, China,		elderly patients (age 60 years) who were scheduled to undergo elective coronary artery bypass graft and/or valve replacement surgery.	Patients who met any of the following criteria were excluded: (1) previous history of schizophrenia, epilepsy, Parkinson disease, or severe demen- tia; (2) inability to communicate because of severe visual/auditory dysfunction or language barrier; (3) previous history of functional neurosurgery or brain injury; (4) preoperative sick sinus syndrome, severe bradycardia (heart rate < 50 beat per min…	Dexmedetomidine (DEX)	placebo	during anesthesia and early postoperative period for patients in the DEX group, whereas normal saline was administered in the same rate for the same duration for patients in the control (CTRL) group.	RCT double blind	1mo	The primary endpoint was the incidence of delirium during the first five days after surgery. Secondary endpoints included the cognitive function assessed on postoperative days 6 and 30, the overall incidence of non-delirium complications within 30 days after surgery, and the all-cause 30-day mortality.	143	142	285	102 (71.3%)	95 (66.9%)	197	67.5	66.4					25.3	24.9		43 (30.3%)	49 (34.3%)		89 (62.7%)	91 (63.6%)		29 (28 to 30)	29 (28 to 30)		38 (26.8%)	61 (42.7%)		7 (4.9%)	4 (2.8%)								51 (35.9%)	66 (46.2%)
Likhvantsev 2020	Milan, Italy		older than 45 years undergoing elective coronary artery bypass grafting (CABG) or valve surgery or a combination of the 2 with CPB	evidence of preoperative mental impairment and known allergy to the study drug.	Dexmedetomidine (DEX)	Propofol	In the anesthesia moment	RCT double blind	30 days	Postoperative delirium	84	85	169	62(73.8)	60(70.6)	122	62.6	62.4		4% IABP, 57.3% CABG only, 9.4% CABG + valve, 34.3$ Valve only			28 [26.5-31]	28 [26-31]		38	36		64	70		N/A	N/A		N/A	N/A		51	53		9	10		N/A	N/A		N/A	N/A
Liu 2016	Zhejiang, China		18 years or older, elective cardiac valve surgery with CPB, and admission to the ICU intubated and ventilated.	acute severe neurologic disorder, mean arterial pressure less than 55 mmHg, heart rate less than 50 beats per minute, grade II or III atrioventricular conduction block, propofol or dexmedetomidine allergy or other contraindications, insulin-dependent diabetes, or body mass index >30kg/m2, patients who underwent reoperation, received 2 or more sedatives after randomization, and had a sedation time…	Propofol	Dexmedetomidine (DEX)	After Surgery	A prospective, randomized, single-blind study.		improve microcirculation in cardiac surgery patients during the early postoperative period	32	29	61	15(47)	10(34)	25	median, IQR: 55 (48-62)	53 (48-63)		12% MVR, 16% AVR, 19% MVR + AVR, 22% MVR +TV + Repair, 11% MVR+AVR+TV			21.2 (19.6-25.3)	23.2 (20.9-24.1)		2 (6)	3 (10)		8 (25)	8 (28)																	10 (31)	6 (21)
Mahrose 2021	Cairo, Egypt.		110 patients undergoing elective coronary artery bypass graft (CABG) surgery.	patients undergoing emergency procedures, any preoperative mental illness, preoperative renal failure, patients diagnosed with chronic liver disease (Child classification class B and C), patients diagnosed by carotid duplex to have carotid disease, patients with prolonged postoperative intubation and re-exploration (those patients were replaced by other patients to maintain the number of patients…	dexmedetomidine/melatonin	Dexmedetomidine (DEX)	Patients in the DM group received oral Melatonin tablet 5 mg the night before surgery and same dose was repeated every 24 hours for 3 postoperative days.	RCT	5 days	Incidence of delirium	55	55	110	42 (76.4%)	41 (74.5%)	83	67	66.1		CABG						16 (29.1%)	14 (25.5%)		39 (70.9%)	26 (47.3%)											3 (5.5%)	5 (9.1%)					25 (45.5%)	29 (52.7%)
Maldonado 2009	California, US		Patients underwent elective cardiac surgery with a standard- ized intraoperative anesthesia protocol,	preexisting diagnosis of dementia or age less than 18 or older than 90 years, documented stroke within the last 6 months, evidence of advanced heart block, pregnancy, or anticipated intraoperative deep hypo- thermic circulatory arrest. schizophrenia,	Dexmedetomidine (DEX)	Propofol or midazolam	detomidine (loading dose: 0.4 g/kg, followed by a mainte- nance drip of 0.2 g/kg/hour– 0.7 g/kg/hour), propofol drip (25 g/kg/minute–50 g/kg/minute), or midazolam drip (0.5 mg/hour–2 mg/hour).	RCT	3 days	incidence of delirium	30	60	90	26	49	75	55	59		Cardiac valve surgery												29.6 (0.8)	Propofol 29.2 (0.9) Midazolam 29.4 (0.9)
Mansouri 2021	Isfahan, Iran,		Patients undertaking CABG	need for reoperation due to hemorrhage after entering intensive care unit (ICU) and excessive sensitivity to modafinil.	Modafinil	Placebo	orally treated with doses of 200 mg of modafinil on the day of surgery, and on the morning of the day after surgery, the second dose of modafinil 200 mg was given to patients. The control group underwent a placebo with the same intervals.	RCT double blind	3 days	time to reach full consciousness	37	37	74	27	24	51	61.7	61.92
Mardani 2013	Isfahan, Iran,		elective CABG	longer duration of CPB (more than 3 h), age older than 80 years, Ejection Fraction (EF) lower than 20%, instability of hemodynamic, history of delirium, emergency operation, and inability of fulfillment of Mini‐mental status examination (MMSE) questionnaire.	Dexamethasone	Placebo	8 mg DEX intra‐venous before induction of anesthesia followed by 8 mg every 8 h for 3 day and other group received PCB in same way.	RCT double blind	3 days	Postoperative delirium	43	50	93	36	44	80	64.55	60		IABP 7n, CABG 83n, CABG+Valve 10n,						3 (7)	5 (10)		11 (25.6)	9 (18)								2 (4.7)	1 (2)					3 (7)	5 (10)		19 (44.2)	23 (40)
Missouri 2019	Isfahan, Iran,		included living patients aged 40-80 years who were candidates for CABG surgery and approved to participate in the study and had no history of mental illness and dementia.	person's lack of cooperation, defect in the examined data, the need for re- operation due to hemorrhage after entering ICU, excessive sensitivity to haloperidol and phenothiazines, having Parkinson's disease (resting shaking) and weakness in the central nervous system (CNS), glaucoma, history of seizure, and receiving anti-seizure, anti-Parkinson, or lithium medication.	dexmedetomidine	Placebo	1 μg/kg of dexmedetomidine for 10 minutes, and 0.2-0.7 μg/kg in hour infusion was applied.	RCT double blind	4 days	Postoperative delirium	44	44	88	?????	?????	72	61.8	61.3								21 (47.7)	21 (47.7)		20 (45.5)	17 (38.6)														2 (4.5)	0 (0)		17 (38.6)	13 (29.5)
Momeni 2021	Copenhagen, Denmark.		all patients 60 yr old undergoing cardiac surgery with cardiopulmonary bypass (CPB)	patients with hepatic dysfunction (liver enzyme three times the upper limit of normal together with a serum albumin concentration below the normal reference limit), preoperative delirium, surgery without CPB, minimally invasive or robotic cardiac surgery, emergency surgery, patients on chronic renal replacement therapy, and patients not fluent in French.	dexmedetomidine	Placebo	postoperative pro- pofol infusion at a dose rate of 1e3 mg kg1 h1 and DEX infusion at a rate of 5 ml h1 corresponding to 0.4 mg kg1 h1 (DEX group)	RCT double blind	7 days	Postoperative delirium	205	203	408	150	159	309	71	70														28 (26e29)	28 (26e29)											39 (19)	39 (19)
Muellejans 2006	Germany		aged 18 to 75 years, were intubated and were expected to require mechanical ventilation for 12 to 72 hours.	pre-existing impaired central nervous system function, weight >120 kg, use of neuromuscular blocking agents in the ICU, epidural anaesthesia, ASA (American Society of Anesthesiol- ogists) IV and V. Patients with a history of allergy to study med- ication or of opioid abuse were also excluded from the study. Patients who required analgesia and sedation beyond 72 hours or a tracheostomy and pregnan…	Remifentanil/propofol	Midazolam/fentanyl	remifentanil infusion was continued or started at an initial rate of 6 to 12 μg kg-1 h-1 and was increased depending on clinical need up to a maximum of 60 μg kg-1 h-1. If an adequate level of sedation was not achieved with remifentanil alone at an infusion rate of 60 μg kg-1 h-1, additional sedation was provided by administering a bolus dose of propofol (0.3 to 1.0 mg kg-1) and/or a propofol inf…	RCT double blind	3 days	time on mechanical ventilation	39	33	72	30	23	53	65	66.5		Bypass surgery 33 / 31 Valve surgery 11 / 8
Park 2014	Seul, South Korea		hospitalized for elective open heart surgery	patients who had re-do and emer- gency surgery, severe pulmonary or systemic disease, left ventricular ejection fraction<40%, pre-existing renal dysfunc- tion (serum creatinine level>2.0 mg/dL), and documented preoperative dementia, Parkinson disease, or recent stroke, and who were older than 90 years or younger than 17 years of age. In addition, patients who had psychotropic medi- cations, evide…	Dexmedetomidine	Remifentanil	dexmedetomidine (loading dose, 0.5 μg/kg; maintenance dose, 0.2 to 0.8 μg/kg/hr) or remifentanil (range, 1,000 to 2,500 μg/hr).	RCT double blind	3 days	Postoperative delirium	67	75	142	39	40	79	51.09	53.35		cardiac surgery on cardiopulmonary bypass						8 (11.94)	5 (6.67)		16 (23.88)	21 (28.00)								2 (2.99)	0 (0)								9 (13.43)	9 (12)
Pesonen 2011	Helsinki, Finland		patients, aged 75 yr or older and undergoing primary elective coronary artery bypass grafting (CABG) with cardiopulmonary bypass (CPB) or single valve repair or replacement with CPB,	were left ventricular ejection fraction (EF) ,30%, acute renal failure or chronic renal insufficiency (plasma creatinine level .150 mmol litre21 ), liver disease, congestive heart failure, type I diabetes mellitus, neurological disease other than transient ischaemic attack (TIA), preoperative infections, BMI .35, psychiatric disease or alcohol abuse, chronic pain syndrome (preoperative use of opi…	Pregabalin	Placebo	Patients were premedicated orally 1 h before surgery with lorazepam (0.02–0.03 mg kg21 ) and the study drug, prega- balin 150 mg (Lyricaw 75 mg capsule, Pfizer GmbH, Freiburg, German) or placebo. Beginning on the first postoperative morning, patients received 75 mg pregabalin or placebo twice daily until the fifth postoperative day.	RCT double blind	5 days	Postoperative confusion	35	35	70	21	16	37	79.5	79.6		Off-pump CABG 3 ; CABG with CPB 46 ; Valve surgery 21			27 (4)	26 (4)		6	7		26	29
Prakanrattana 2007	Bangkok, Thailand		Patients aged more than 40 years and who undergo to cardiopulmonary bypass	Patients who undergo emergency surgery, patinets adimitted in ICU or had traccheal intubation before arrivimng the operation room, preoperative delirium and psychiatric diseases	Risperidone	Placebo	Risperidone 1mg orally or placebo	RCT double blind	NA	Postoperative delirium	63	63	126	36	38	74	61.3	60.7		CABG 90 ; valve 38 ; others 4						25 (39.7)	23 (37.5)		27 (42.9)	26 (41.3)
Preveden 2023	Vojvodina, Serbia		included patients of both sexes sche- duled for elective cardiac surgery with the use of cardiopulmonary bypass (CPB) (including coro- nary artery bypass grafting, valve repair/repla- cement, and combined). The study included adult patients, older than 18 years, with a left ventricu- lar ejection fraction (LVEF) >40%.	Patients with preoperative atrial fibrillation, previous history of interventionally treated arrhythmias, second- and third-degree atrioventricular block, bradycardia with heart rate ≤50/min, pacemaker, renal or hepatic insufficiency, or undergoing emergency procedures were excluded from the study. Patien- ts with a history of serious mental illness, deli- rium, and severe dementia were excluded …	dexmedetomidine	Propofol	dexmedetomidine infusion in doses 0.2-0.7 mcg/kg/h. Dexmedetomidine infusion was discontinued before weaning from MV and extubation. For patients requiring MV longer than 24 hours, dexmedetomidine infu- sion was substituted with propofol. The second group of patients was sedated with continuous propofol infusion in doses 1-2 mg/kg/h. Propo- fol infusion was also discontinued before wea- ning from…	RCT double blind	5 days	duration of mechanical ventilation	60	60	120	39	38	77	63.5	66.3		cardiac surgery with the use of cardiopulmonary bypass (CPB) (including coro- nary artery bypass grafting, valve repair/repla- cement, and combined).			27.5±3.9	27.5±4.0																				22 (36.7)	11 (18.3)		20 (33.3%)	18 (30.0%)
Priye 2015	Karnataka, India.		Age over 18 years, elective cardiac surgery using cardiopulmonary bypass (CPB) including coronary artery bypass graft, valve surgery, and atrial septal defect closure.	Patients with elevated serum creatinine, ejection fraction <40%, arrhythmias, deranged hepatic function and known allergy to current medication were excluded.	dexmedetomidine	Placebo	Group A (n = 32) received a 12 h infusion of normal saline and Group B (n = 32) received a 12 h infusion of dexmedetomidine 0.4 μg/kg/h without a loading dose. Postoperative pain was supplemented with intravenous fentanyl 25 μg intermittent bolus, whenever the Visual Analogue Scale (VAS) pain score was more than 5.	RCT double blind	1 day	analgesic efficacy of dexmedetomidine	32	32	64	16	17	33	41.4	45.1		elective cardiac surgery under cardiopulmonary bypass.
Qu	Boston, US		60 years or older, scheduled to undergo a cardiac surgical procedure with planned postoperative admission to the cardiac surgical intensive care unit (CSICU) for 24 h or more, and were scheduled for a same-day surgical admission.	if they were allergic to dexmedetomidine, had renal (requiring dialysis) or liver failure (Child-Pugh score > 5), were on chronic benzodi- azepine or antipsychotic therapy, had severe deficit(s) due to structural or anoxic brain damage, were admitted to the ICU for more than 2 days in the month before surgery, previously underwent cardiac surgery within 1 year of surgery, were undergoing a surgic…	dexmedetomidine	Placebo	A nighttime dose of placebo or dexmedetomidine (1 μg/ kg over 40 min, maximal dose of 80 μg) was adminis- tered intravenously following extubation on the night of surgery and subsequently every night throughout the CSICU stay for up 3 days postoperatively.	RCT double blind	3 days	postoperative delirium	188	206	394	144	144	288	67.5	70		Isolated CABG 38 (18.4) 37 (19.7) AV replacement + CABG 25 (12.1) 18 (9.6) AV replacement + MV replacement 4 (1.9) 3 (1.6) AV replacement 48 (23.3) 40 (21.3) MV repair 34 (16.5) 41 (21.8) MV repair + CABG 5 (2.4) 6 (3.2) MV replacement + CABG 1 (0.5) 3 (1.6) MV replacement 5 (2.4) 3 (1.6) Other 46 (22.3) 37 (19.7) Afternoon surgery 48 (23.3) 33 (17.6)			28.11 [25.03, 31.97]	27.66 [24.78, 30.96]		44 (23.4)	40 (19.4)		151 (80.3)	156 (75.7)								25 (13.3)	31 (15.0)		17 (9.0)	16 (7.8)
Racman 2023	Ljubljana, Slovenia		voluntarily consenting patients aged 18 years or older, admitted to the Cardiology Department of the University Medical Centre Ljubljana for TAVR with the transfemoral approach.	unwillingness or incapacity to agree to participate in the study voluntarily; age under 18 years; pregnant or lactating female; inability to undertake the MMSE or scoring <25 points on the baseline MMSE (accord- ing to the standardization of MMSE for the elderly Slovenian population, the cut-off score for cognitive impairment is 25 points)27; and known allergy to the local anesthetic lidocaine, o…	propofol	dexmedetomidine	propofol group received sedation with 0.5-2.5 mg/kg/h propofol by continuous intravenous infusion with an infusion pump. Patients in the dexmedetomidine group first received a loading dose of 0.5 mg/kg of dexmedetomidine over 10 minutes, followed by continuous intravenous infusion of 0.2-1.0 mg/kg/h of dexmedetomidine with an infusion pump.	RCT double blind	3 days	propofol group received sedation with 0.5-2.5 mg/kg/h propofol by continuous intravenous infusion with an infusion pump. Patients in the dexmedetomidine group first received a loading dose of 0.5 mg/kg of dexmedetomidine over 10 minutes, followed by continuous intravenous infusion of 0.2-1.0 mg/kg/h of dexmedetomidine with an infusion pump.	37	34	71	17	17	34	83	83.5		transcatheter aortic valve replacement (TAVR),						10 (29.4)	11 (29.7)		30 (88.2)	36 (97.3)
Rohm 2008			Inclusion criteria were patients of 18–80 years, 50–120 kg and ASA classification I–III.	Exclusion crite- ria were ASA IV–V patients, severe cardiac impairment (ejection fraction \30%), renal insufficiency (serum creatinine [140 lmol/L) and dialysis, severe respiratory impairment, muscle disease, family history of malignant hyperthermia, central nervous system diseases (Parkin- son’s disease, apoplexy with persisting paresis), psychic disorders, hepatic impairment (ALAT and/or ASAT […	sevoflurane	Propofol					35	35	70	28	25	53	64.6	66.4
Roque 2021											37, 39 e 39		115	30, 31 e 27		88			67.61
Royse 2011											89	91	180	80	73	153	63.8	61.8
Royse 2017											236	246	482	147	162	309	73.4	74.3
Rubino 2010											15	15	30	10	8	18	63.9	61.3
Sauer 2014											367	370	737	255	225	480	67	66
Shehabi 2009											152	147	299	114	111	225	71.5	71
Sheikh 2018											30	30	60				33.6	35.5
Shi 2021											148	149	297	93	89	182	71.5	71.6
Shokri 2020											144	142	286	77	62	139	63.7	64.3
Shu 2017											30	30	60	18	16	34	47.7	46.8
Siripoonwothai 2021											32	32	64	14	21	35
Soh 2020
Stoppe 2013											15	15	30	12	12	24	66	68
Stoppe 2023											697	697	1394	513	530	1043	68	68.5
Stupica 2024											20	20	40	13	14	27	66.5	71
Subramaniam 2019			Adults (60 years or older) undergoing CABG with or without valve replacement	EF <30%, cognitive impairment, Alzheimer’s, Parkinson’s, seizures, liver dysfunction, creatinine >2 mg/dL, recent alcohol use, non-English speakers	Acetaminophen (1g IV every 6 hours) with Dexmedetomidine sedation	Placebo (saline) with Propofol sedation	IV for both analgesia and sedation	RCT	Delirium assessed daily until discharge, secondary outcomes monitored	Incidence of postoperative in-hospital delirium	29, 30, 31, 30		120	26, 25, 24, 26		101			69
Susheela 2017	United States		Adult patients (≥18 years) scheduled for elective coronary artery bypass grafting (CABG) with cardiopulmonary bypass (CPB)	Severe renal or hepatic dysfunction, neurological disease, pregnancy, contraindications to ketamine, previous cardiac surgery, use of medications affecting cognition	Ketamine (0.5 mg/kg IV before anesthesia induction)	Placebo (saline)	Intravenous before anesthesia induction	RCT double-blind	Delirium assessment post-op until discharge; additional cognitive assessments at POD 1 and 3	Incidence of postoperative delirium	3, 3, 3, 3		12						> 60
Turan 2020	United States		Adults (18–85 years) scheduled for cardiac surgery with cardiopulmonary bypass	Sick sinus syndrome, WPW syndrome, AV block, dexmedetomidine or amiodarone within 30 days, BMI ≥40 kg/m², recent MI (<7 days), severe hepatic disease, EF <30%	Dexmedetomidine infusion starting at 0.1 μg/kg/h before surgery, increased to 0.2 μg/kg/h post-bypass, maintained at 0.4 μg/kg/h postoperatively for 24h	Placebo (normal saline infusion)	Intravenous infusion during and after surgery	RCT double-blind	Delirium assessment for 5 days post-op; 90-day follow-up for renal function and pain	Incidence of atrial fibrillation (AF) and delirium	398	396	794	266	287	553	63	62		Valve-only: 212 (54%)CABG+Valve: 173 (44%)	Valve-only: 230 (59%)CABG+Valve: 156 (40%)	Valve-only: 442 (56%)CABG+Valve: 329 (41%)	29 ± 15	29 ± 8		91 (23%)	74 (19%)	165 (21%)	264 (67%)	269 (68%)	533 (67.5%)							23 (6%)	13 (3%)	36 (4.5%)	21 (5%)	15 (4%)	36 (4.5%)				33 (8%)	34 (9%)	67 (8.5%)
Varsha 2024	India		Adult patients (18-80 years) with coronary artery disease scheduled for elective CABG with CPB	Emergency surgery, language comprehension issues, Parkinson’s, Alzheimer’s, mild cognitive impairment, epilepsy, concurrent anticholinergics/antiepileptics/antidepressants, allergies to anesthesia components	Propofol-based TIVA titrated to BIS for maintenance	Volatile anesthesia with sevoflurane titrated to BIS	Intravenous and inhaled anesthesia maintenance during CABG	Prospective, randomized, single-blinded trial	Postoperative delirium assessed on PODs 1 and 2; early POCD assessed on POD 7	Incidence of postoperative delirium (POD) and early POCD	35	34	69	28	30	58	59.4	59.3		CABG with CPB			26.3 ± 3.7	25.4 ± 4.0		25 (69.4%)	24 (66.7%)	49 (68.1%)	17 (47.2%)	19 (52.8%)	36 (50%)
Wang 2023	China		Adults ≥18 years, scheduled for open cardiac valve surgery with bypass	Epilepsy, Parkinson’s disease, schizophrenia, severe dementia, brain injury, LVEF < 30%, AV block ≥ 2, bradycardia < 50 bpm, renal replacement therapy, hepatic failure (Child-Pugh C)	Dexmedetomidine (0.6 μg/kg for 10 min, then 0.4 μg/kg/h until end of surgery)	Placebo (saline)	Intravenous during surgery	RCT double-blind	Delirium assessment for 7 days post-op, additional 90-day mortality check	Incidence of postoperative delirium	326	326	652	159	166	325	54	53.8		One valve: 173 (53%)Two valves: 103 (32%)Three valves: 44 (13%)Valves + CABG: 6 (2%)	One valve: 200 (62%)Two valves: 95 (29%)Three valves: 24 (7%)Valves + CABG: 7 (2%)	One valve: 373 (57%)Two valves: 198 (30%)Three valves: 68 (10.5%)Valves + CABG: 13 (2%)	24.2 ± 3.3	24.7 ± 11.4		17 (5%)	18 (6%)	35 (5.5%)	93 (29%)	100 (31%)	193 (30%)	Mean: 27.4 (1.6)	Mean: 27.4 (1.6)	Mean: 27.4				7 (2%)	9 (3%)	16 (2.5%)	2 (1%)	1 (1%)	3 (1%)	57 (17%)	51 (16%)	108 (16.5%)	67 (21%)	73 (22%)	140 (21.5%)
Whitlock 2015	Canada		Patients aged ≥18 with EuroSCORE ≥6 undergoing cardiopulmonary bypass	Use of systemic steroids post-op, recent bacterial/fungal infection, allergy to steroids, expected aprotinin use	Methylprednisolone 250 mg IV at induction and at cardiopulmonary bypass initiation	Placebo (normal saline)	Intravenous before anesthesia induction and at bypass start	RCT double-blind	30-day post-op and additional 6-month mortality check	30-day mortality and composite of death, myocardial injury, stroke, renal failure, or respiratory failure	3755	3752	7507	2257	2280	4537	67.5	67.3	67.4	Isolated valve: 2437 (65%)Any valve: 2651 (71%)	Isolated valve: 2437 (65%)Any valve: 2724 (73%)	Isolated valve: 4874 (65%)Any valve: 5375 (72%)	26.7 ± 5.8	26.6 ± 5.4		984 (26%)	991 (26%)	1975 (26%)	2494 (66%)	2473 (66%)	4967 (66%)										368 (10%)	414 (11%)	782 (10.5%)				Current: 462 (12%) Former: 1339 (36%)	Current: 485 (13%), Former: 1347 (36%)	Current: 947 (12.6%), Former: 2686 (36%)
Wittwer 2023	Australia		Patients aged ≥70, ASA III or IV, high-risk, undergoing complex cardiac surgery	Severe hepatic disease, infection/sepsis, ventricular assist device use, preoperative renal dysfunction, immunodeficiency, neurological/psychiatric disorders	Ketamine (1–2 mg/kg IV) for anesthesia induction	Propofol (0.5–1 mg/kg IV) for anesthesia induction	Intravenous before anesthesia induction	Prospective RCT		POCD, delirium, and AKI	25	24	49	16	14	30	76.4	76.1			Complex cardiac surgery involving multiple valves or redo sternotomy		28.3 ± 4.7	30.7 ± 7.1
Xiong 2024	China		Adult patients, ASA II or III, NYHA II or III, undergoing on-pump cardiac valve surgery	Neuropsychiatric disorders, intellectual disability, severe comorbidities (e.g., uncontrolled HTN, diabetes, hepatic/renal insufficiency), drug abuse history, MMSE < 24	Esketamine (0.25 mg/kg IV) before anesthesia induction	Placebo (normal saline, 10 mL)	Intravenous before anesthesia induction	RCT triple-blind	7 days postoperative with additional cognitive assessments up to 3 months	Postoperative delirium (POD) within 7 days	56	56	112	26	26	52	52.5	51.5		Isolated valve: 50 (89.3%) / 51 (91.1%) Multiple valve: 6 (10.7%) / 5 (8.9%)	Isolated valve: 101 (90.2%) Multiple valve: 11 (9.8%)		23.0 (20.6–25.0)	23.0 (20.0–25.2)		1 (1.8%)	0 (0%)		2 (3.6%)	3 (5.4%)		29 (27-30)	28 (25-30)
									TOTAL				25560			16890
												TOTAL	10289		TOTAL	7162(69.6%)
[truncated: 15 more columns]
