# Supplementary material for: Effect of peri‐operative pharmacological interventions on postoperative delirium in patients having cardiac surgery: a systematic review and Bayesian network meta‐analysis
Source: Anaesthesia. 2025 Sep 1;81(2):274–87. doi: 10.1111/anae.16757 (PMC12803695; doi:10.1111/anae.16757)
Supplement: Supplementary file 3 — Appendix S2. League table showing the comparisons of interventions for postoperative delirium. [file ANAE-81-274-s005.xlsx]

## Sheet: Sheet 1
Appendix S2: League table showing the comparisons of interventions for post-operative delirium. Values are expressed as risk ratios with a 95% credible interval, with values >1 favoring the row-defining treatment and values <1 favoring the column-defining treatment. Barbosa & Queiroz et al., 2025
Aprotinin
0.52 (0.11, 2.26)	Clonidine
0.3 (0.05, 1.7)	0.58 (0.14, 2.33)	Desflurane
0.87 (0.22, 3.33)	1.68 (0.72, 4.07)	2.95 (0.81, 11.07)	Dexamethasone
0.99 (0.26, 3.56)	1.9 (0.9, 4.12)	3.33 (1.03, 11.34)	1.12 (0.68, 1.92)	Dexmedetomidine
2.1 (0.45, 9.53)	4.02 (1.41, 12.55)	7.02 (1.74, 30.29)	2.4 (0.96, 6.36)	2.11 (0.99, 4.79)	Dexmedetomidine_melatonin
1.27 (0.26, 5.98)	2.46 (0.76, 7.89)	4.27 (1.01, 19.24)	1.46 (0.54, 3.87)	1.29 (0.52, 3.2)	0.61 (0.18, 1.97)	Esketamine
0.47 (0.01, 23.73)	0.93 (0.02, 38.58)	1.6 (0.03, 77.02)	0.55 (0.01, 22.79)	0.48 (0.01, 19.96)	0.23 (0.01, 9.49)	0.37 (0.01, 17.46)	Fentanyl
1.36 (0.31, 5.73)	2.6 (0.92, 7.15)	4.54 (1.13, 18.46)	1.55 (0.67, 3.45)	1.37 (0.65, 2.79)	0.64 (0.22, 1.82)	1.06 (0.34, 3.28)	2.79 (0.07, 118.58)	Insulin
1.49 (0.33, 7.16)	2.88 (0.99, 9.32)	4.97 (1.32, 21.59)	1.7 (0.69, 4.66)	1.5 (0.69, 3.57)	0.71 (0.23, 2.25)	1.17 (0.35, 4.11)	3.14 (0.07, 134.97)	1.1 (0.39, 3.44)	Ketamine
1.72 (0.27, 11.67)	3.26 (0.77, 16.7)	5.83 (1, 37.16)	1.96 (0.5, 8.89)	1.73 (0.46, 7.49)	0.81 (0.17, 4.21)	1.34 (0.28, 7.25)	3.73 (0.08, 190.73)	1.27 (0.29, 6.14)	1.15 (0.23, 5.95)	Liraglutide
1.28 (0.25, 6.14)	2.47 (0.74, 8.27)	4.37 (0.93, 20.4)	1.45 (0.5, 4.16)	1.3 (0.47, 3.33)	0.61 (0.17, 2.05)	1 (0.28, 3.75)	2.76 (0.06, 122.61)	0.95 (0.29, 3.05)	0.85 (0.23, 2.99)	0.76 (0.13, 3.73)	Mannitol
0.99 (0.24, 3.79)	1.9 (0.78, 4.7)	3.32 (0.88, 12.7)	1.13 (0.57, 2.18)	1 (0.56, 1.71)	0.47 (0.17, 1.18)	0.77 (0.28, 2.1)	2.07 (0.05, 81.03)	0.72 (0.31, 1.74)	0.67 (0.24, 1.68)	0.57 (0.12, 2.28)	0.77 (0.27, 2.18)	Melatonin
0.7 (0.17, 2.66)	1.34 (0.55, 3.28)	2.34 (0.64, 8.92)	0.8 (0.4, 1.57)	0.71 (0.38, 1.2)	0.33 (0.12, 0.86)	0.55 (0.19, 1.47)	1.46 (0.03, 62.18)	0.52 (0.22, 1.2)	0.47 (0.16, 1.18)	0.41 (0.09, 1.59)	0.55 (0.18, 1.6)	0.71 (0.34, 1.45)	Methylprednisolone
0.39 (0.08, 1.76)	0.75 (0.24, 2.28)	1.33 (0.33, 5.33)	0.45 (0.17, 1.14)	0.4 (0.18, 0.86)	0.19 (0.06, 0.56)	0.31 (0.09, 1.03)	0.82 (0.02, 36.66)	0.29 (0.1, 0.87)	0.26 (0.08, 0.76)	0.23 (0.04, 1.05)	0.31 (0.09, 1.06)	0.4 (0.15, 1.03)	0.56 (0.21, 1.5)	Midazolam
0.5 (0.1, 2.37)	0.96 (0.31, 2.96)	1.67 (0.4, 7.05)	0.57 (0.21, 1.52)	0.5 (0.21, 1.15)	0.24 (0.07, 0.74)	0.4 (0.11, 1.34)	1.04 (0.02, 47.3)	0.37 (0.12, 1.13)	0.34 (0.1, 1.03)	0.29 (0.05, 1.39)	0.39 (0.11, 1.45)	0.51 (0.19, 1.37)	0.72 (0.26, 1.97)	1.26 (0.4, 4.25)	Morphine
1.53 (0.08, 52.75)	2.89 (0.2, 89.86)	4.95 (0.31, 183.95)	1.68 (0.13, 50.44)	1.47 (0.12, 43.46)	0.7 (0.05, 22.63)	1.15 (0.08, 40.26)	3.42 (0.04, 495.84)	1.1 (0.08, 35.07)	0.97 (0.07, 32.32)	0.88 (0.05, 33.28)	1.16 (0.08, 39.36)	1.5 (0.11, 45.16)	2.11 (0.16, 66.26)	3.84 (0.27, 122.55)	2.95 (0.21, 100)	N_acetyl_cysteine
0.66 (0.17, 2.27)	1.26 (0.59, 2.7)	2.2 (0.65, 7.54)	0.75 (0.47, 1.16)	0.66 (0.5, 0.85)	0.31 (0.13, 0.69)	0.51 (0.21, 1.22)	1.36 (0.03, 54.66)	0.49 (0.24, 0.96)	0.44 (0.18, 0.98)	0.38 (0.09, 1.36)	0.52 (0.2, 1.3)	0.67 (0.4, 1.08)	0.94 (0.57, 1.55)	1.67 (0.72, 3.84)	1.31 (0.54, 3.14)	0.45 (0.02, 5.41)	Placebo
0.52 (0.13, 1.93)	0.99 (0.43, 2.32)	1.72 (0.57, 5.63)	0.58 (0.32, 1.11)	0.52 (0.36, 0.74)	0.25 (0.1, 0.57)	0.4 (0.15, 1.07)	1.07 (0.03, 44.32)	0.38 (0.17, 0.87)	0.35 (0.15, 0.75)	0.3 (0.07, 1.17)	0.4 (0.14, 1.13)	0.52 (0.27, 1.02)	0.74 (0.39, 1.48)	1.32 (0.62, 2.87)	1.03 (0.42, 2.57)	0.35 (0.01, 4.43)	0.79 (0.52, 1.21)	Propofol
0.48 (0.09, 2.51)	0.92 (0.26, 3.18)	1.62 (0.34, 7.67)	0.55 (0.18, 1.65)	0.49 (0.17, 1.27)	0.23 (0.06, 0.78)	0.38 (0.1, 1.45)	1 (0.03, 36.1)	0.36 (0.1, 1.21)	0.32 (0.09, 1.08)	0.28 (0.05, 1.47)	0.38 (0.09, 1.51)	0.49 (0.16, 1.49)	0.69 (0.22, 2.18)	1.21 (0.34, 4.4)	0.96 (0.27, 3.42)	0.32 (0.01, 5.05)	0.74 (0.26, 2.04)	0.94 (0.31, 2.63)	Remifentanil
1.98 (0.37, 9.85)	3.77 (1.04, 13.75)	6.63 (1.34, 32.48)	2.24 (0.72, 6.9)	1.96 (0.7, 5.79)	0.93 (0.25, 3.5)	1.53 (0.42, 6.09)	4.16 (0.09, 173.39)	1.44 (0.44, 5.04)	1.31 (0.32, 4.86)	1.14 (0.2, 6.01)	1.54 (0.38, 6.45)	1.99 (0.63, 6.45)	2.81 (0.9, 9.25)	4.99 (1.39, 19.45)	3.96 (1.04, 15.04)	1.31 (0.04, 20.58)	2.97 (1.12, 8.77)	3.79 (1.25, 11.67)	4.06 (0.96, 17.25)	Risperidone
0.6 (0.12, 2.73)	1.15 (0.36, 3.6)	2.01 (0.45, 8.92)	0.68 (0.25, 1.82)	0.61 (0.24, 1.49)	0.28 (0.08, 0.92)	0.47 (0.13, 1.63)	1.24 (0.03, 55.88)	0.44 (0.15, 1.33)	0.4 (0.11, 1.29)	0.35 (0.06, 1.64)	0.47 (0.13, 1.66)	0.61 (0.22, 1.67)	0.86 (0.32, 2.39)	1.53 (0.46, 5.11)	1.2 (0.35, 4.16)	0.4 (0.01, 5.68)	0.92 (0.38, 2.2)	1.17 (0.44, 3.12)	1.27 (0.33, 4.81)	0.31 (0.08, 1.16)	Rivastigmine
0.66 (0.14, 2.72)	1.26 (0.44, 3.31)	2.18 (0.54, 8.61)	0.75 (0.32, 1.61)	0.67 (0.3, 1.27)	0.31 (0.1, 0.86)	0.52 (0.16, 1.45)	1.35 (0.03, 58.51)	0.48 (0.18, 1.22)	0.44 (0.13, 1.21)	0.38 (0.08, 1.6)	0.52 (0.15, 1.58)	0.67 (0.27, 1.46)	0.94 (0.38, 2.1)	1.66 (0.56, 4.73)	1.31 (0.41, 3.89)	0.44 (0.01, 5.88)	1 (0.49, 1.87)	1.27 (0.54, 2.68)	1.38 (0.38, 4.61)	0.33 (0.1, 1.11)	1.08 (0.35, 3.12)	Selenium
0.39 (0.09, 1.62)	0.76 (0.28, 2.03)	1.33 (0.38, 4.63)	0.45 (0.2, 0.99)	0.4 (0.21, 0.72)	0.19 (0.07, 0.5)	0.31 (0.1, 0.9)	0.83 (0.02, 35.19)	0.29 (0.11, 0.75)	0.26 (0.1, 0.64)	0.23 (0.05, 1.01)	0.31 (0.09, 0.94)	0.4 (0.17, 0.91)	0.56 (0.24, 1.27)	0.99 (0.39, 2.49)	0.78 (0.27, 2.26)	0.27 (0.01, 3.66)	0.6 (0.31, 1.17)	0.76 (0.45, 1.25)	0.82 (0.26, 2.64)	0.2 (0.06, 0.66)	0.65 (0.21, 1.96)	0.6 (0.24, 1.59)	Sevoflurane
0.48 (0.01, 28.07)	0.91 (0.02, 47.39)	1.6 (0.03, 92.75)	0.53 (0.01, 27.03)	0.48 (0.01, 23.26)	0.22 (0, 12.01)	0.37 (0.01, 20.12)	1.02 (0.03, 38.13)	0.35 (0.01, 17.53)	0.31 (0.01, 16.52)	0.27 (0.01, 17.03)	0.37 (0.01, 18.44)	0.47 (0.01, 24.19)	0.68 (0.02, 33.88)	1.2 (0.03, 66)	0.94 (0.02, 51.01)	0.31 (0, 31.76)	0.72 (0.02, 34.45)	0.92 (0.02, 44.05)	0.99 (0.03, 43.05)	0.24 (0.01, 13.43)	0.77 (0.02, 40.03)	0.73 (0.02, 40.16)	1.23 (0.03, 61.61)	Sufentanil
0.84 (0.22, 3.33)	1.64 (0.38, 6.93)	2.8 (0.52, 16.76)	0.96 (0.26, 3.81)	0.85 (0.24, 3.09)	0.4 (0.09, 1.85)	0.66 (0.15, 3.17)	1.8 (0.04, 88.94)	0.63 (0.15, 2.62)	0.57 (0.12, 2.51)	0.49 (0.07, 3.14)	0.66 (0.14, 3.25)	0.86 (0.23, 3.42)	1.21 (0.33, 4.78)	2.14 (0.49, 9.84)	1.68 (0.38, 7.98)	0.57 (0.02, 9.86)	1.3 (0.38, 4.63)	1.64 (0.44, 6.19)	1.75 (0.36, 9.38)	0.44 (0.08, 2.16)	1.4 (0.31, 6.63)	1.3 (0.32, 5.57)	2.16 (0.53, 9.2)	1.79 (0.03, 92.86)	Tranexamic_acid
0.49 (0.11, 2.23)	0.96 (0.33, 2.91)	1.67 (0.46, 6.51)	0.56 (0.22, 1.48)	0.5 (0.23, 1.11)	0.24 (0.08, 0.72)	0.39 (0.12, 1.32)	1.05 (0.02, 45.65)	0.37 (0.13, 1.11)	0.33 (0.11, 0.97)	0.29 (0.05, 1.41)	0.39 (0.11, 1.36)	0.5 (0.2, 1.36)	0.71 (0.28, 1.92)	1.26 (0.45, 3.63)	0.99 (0.31, 3.25)	0.34 (0.01, 4.96)	0.75 (0.34, 1.8)	0.96 (0.48, 2)	1.03 (0.3, 3.75)	0.25 (0.07, 0.97)	0.82 (0.25, 2.81)	0.75 (0.28, 2.36)	1.26 (0.75, 2.26)	1.06 (0.02, 45.46)	0.59 (0.13, 2.56)	Xenon
0.13 (0.01, 0.99)	0.25 (0.03, 1.39)	0.43 (0.04, 2.94)	0.15 (0.02, 0.77)	0.13 (0.02, 0.62)	0.06 (0.01, 0.35)	0.1 (0.01, 0.61)	0.26 (0, 16.17)	0.1 (0.01, 0.54)	0.08 (0.01, 0.47)	0.07 (0.01, 0.58)	0.1 (0.01, 0.63)	0.13 (0.02, 0.68)	0.18 (0.02, 0.98)	0.33 (0.04, 1.88)	0.26 (0.03, 1.57)	0.08 (0, 1.68)	0.2 (0.03, 0.96)	0.25 (0.03, 1.16)	0.27 (0.03, 1.76)	0.07 (0.01, 0.43)	0.22 (0.02, 1.35)	0.2 (0.02, 1.12)	0.33 (0.04, 1.62)	0.26 (0, 14.69)	0.15 (0.01, 1.11)	0.26 (0.03, 1.39)	Xenon_propofol
